# Supplementary material for: Molecular Engineering of E. coli Bacterioferritin: A Versatile Nanodimensional Protein Cage
Source: Molecules. 2023 Jun 9;28(12):4663. doi: 10.3390/molecules28124663 (PMC10301331; doi:10.3390/molecules28124663)
Supplement: Supplementary file 1 [file molecules-28-04663-s001.zip]

Archive with 3 entries (3 files):
- BacterioferritinOverview.mov
- HemeOrientation.mov
- molecules-2372338-supplementary.pdf
